# Supplementary material for: Genome-Wide Screening and Characterization of Methyl-CpG-Binding Domain (MBD) Proteins in Arabidopsis Species
Source: Curr Issues Mol Biol. 2024 Nov 14;46(11):12968–77. doi: 10.3390/cimb46110772 (PMC11592758; doi:10.3390/cimb46110772)
Supplement: Supplementary file 1 [file cimb-46-00772-s001.zip]

Archive with 1 entries (1 files):
- Cui_Supplemental tables.pdf
